# Supplementary material for: Communication Errors in Human–Chatbot Interactions: A Case Study of ChatGPT Arabic Mental Health Support Inquiries
Source: Behav Sci (Basel). 2025 Aug 18;15(8):1119. doi: 10.3390/bs15081119 (PMC12382934; doi:10.3390/bs15081119)
Supplement: Supplementary file 1 [file behavsci-15-01119-s001.zip]

Archive with 1 entries (1 files):
- behavsci-3679644-supplementary.pdf
